# Supplementary material for: A High-Fat, High-Cholesterol Diet Promotes Intestinal Inflammation by Exacerbating Gut Microbiome Dysbiosis and Bile Acid Disorders in Cholecystectomy
Source: Nutrients. 2023 Sep 1;15(17):3829. doi: 10.3390/nu15173829 (PMC10489946; doi:10.3390/nu15173829)
Supplement: Supplementary file 1 [file nutrients-15-03829-s001.zip]

Archive with 1 entries (1 files):
- nutrients-2561639-supplementary.pdf
